# Supplementary material for: SIRT1 Modulates the Photodynamic Anticancer Activity of 5,10,15-Triethoxycarbonyl P(V) Corrole in Hepatocellular Carcinoma
Source: Pharmaceuticals (Basel). 2025 Aug 20;18(8):1226. doi: 10.3390/ph18081226 (PMC12388956; doi:10.3390/ph18081226)
Supplement: Supplementary file 1 [file pharmaceuticals-18-01226-s001.zip]

Archive with 1 entries (1 files):
- pharmaceuticals-3778296-supplementary.pdf
